# Supplementary material for: Photo- and Radiofrequency-Induced Heating of Photoluminescent Colloidal Carbon Dots
Source: Nanomaterials (Basel). 2022 Jul 15;12(14):2426. doi: 10.3390/nano12142426 (PMC9324485; doi:10.3390/nano12142426)
Supplement: Supplementary file 1 [file nanomaterials-12-02426-s001.zip]

Archive with 1 entries (1 files):
- nanomaterials-1772202-supplementary.pdf
